# Supplementary material for: Frequency and patterns of second-line resistance conferring mutations among MDR-TB isolates resistant to a second-line drug from eSwatini, Somalia and Uganda (2014–2016)
Source: BMC Pulm Med. 2019 Jul 10;19:124. doi: 10.1186/s12890-019-0891-x (PMC6617586; doi:10.1186/s12890-019-0891-x)
Supplement: Supplementary file 1 — Table S1. Sheet 1 –mutations in drug resistance associated genes/loci among MDR M. tuberculosis isolates from Uganda, Somalia and eSwatini that were resistant to any of: Ofloxacin, levofloxacin, moxifloxacin, kanamycin, capreomycin, amikacin; Sheet 2 –primers and sequences used. (XLSX 20 kb) [file 12890_2019_891_MOESM1_ESM.xlsx]

## Sheet: dst-data
	Table S1: Mutations in drug resistance associated genes/loci from multidrug resistant (MDR) M. tuberculosis isolates from Uganda, Somalia and Eswatini that were resistant to any of: Ofloxacin, Moxifloxacin, Levoloxacin, Kanamycin, Capreomycin, Amikacin
												1st-line phenotypic DST (if provided)						2nd-line phenotypic DST (where applicable)	2nd-line phenotypic DST						Mutations
	Sample ID	Country of Origin	Patient category	Request reason	Specimen type	Appearance (where applicable)	Date received	LJ culture results (if provided)	MGIT culture Identified result (if provided)	IS6110 PCR	Genotype/sub-Lineage	lpa-Rifampicin (if provided)	lpa-Isoniazid (if provided)	lj-dst1_Streptomycin	lj-dst1_Isoniazid	lj-dst1_Rifampicin	lj-dst1_Ethambutol	lj/mgit-dst2_Ofloxacin	lj/mgit-dst2_Kanamycin	mgit-dst2_Capreomycin	mgit-dst2_Amikacin	mgit-dst2_Ofloxacin	mgit-dst2_Levofloxacin	mgit-dst2_Moxifloxacin	gyrA_amino-acid_mutation	gyrB_amino-acid_mutation	rrs_nucleotide_mutation
1	SW42309	eSwatini	MDR	Not provided	Isolates	Not provided	2014-09-16	Not provided	Not provided	Positive	TUR							Resistant	Resistant	Resistant	Resistant	Resistant	Susceptible	Susceptible	Asp3Glu, Glu21Gln, Ser95Thr, Arg133Gln	-	a1401g
2	SW42280	eSwatini	MDR	Not provided	Isolates	Not provided	2014-09-16	Not provided	Not provided	Positive	Failed genotyping							Resistant	Resistant	Resistant	Resistant	Resistant	Resistant	Resistant	Asp3Arg, Glu21Gln, Asp94Gly, Ser95Thr	Tyr610Pro	a1401g
3	SW42252	eSwatini	MDR	Not provided	Isolates	Not provided	2014-09-16	Positive - 3+ Colonies	M. tuberculosis complex	Positive	NEW-1							Resistant	Resistant	Resistant	Resistant	Resistant	Susceptible	Susceptible	Asp3Arg, Ser95Thr	-	a1401g
4	SW42282	eSwatini	MDR	Not provided	Isolates	Not provided	2014-09-16	Not provided	Not provided	Positive	DELHI							Susceptible	Resistant	Resistant	Resistant	Not determined	Susceptible	Susceptible	Ser95Thr	-	a514c
5	SW42253	eSwatini	MDR	Not provided	Isolates	Not provided	2014-09-16	Not provided	Not provided	Positive	BEIJING							Resistant	Resistant	Resistant	Resistant	Resistant	Susceptible	Susceptible	Thr2Arg, Asp3Val, Glu21Gln, Ser95Thr, Ala132Glu	-	a1401g
6	SW42310	eSwatini	MDR	Not provided	Isolates	Not provided	2014-09-16	Positive - 3+ Colonies	M. tuberculosis complex	Positive	BEIJING							Susceptible	Resistant	Resistant	Resistant	Susceptible	Susceptible	Susceptible	Ser95Thr	Leu613Ile	g1484t
7	SW42282	eSwatini	MDR	Not provided	Isolates	Not provided	2014-09-16	Not provided	Not provided	Positive	West Africa 1							Susceptible	Resistant	Resistant	Resistant	Susceptible	Susceptible	Susceptible	Glu21Gln, Ser95Thr	-	a1401g
8	SW42254	eSwatini	MDR	Not provided	Isolates	Not provided	2014-09-16	Not provided	Not provided	Positive	Uganda II							Resistant	Resistant	Resistant	Resistant	Resistant	Resistant	Resistant	Asp3Glu, Thr80Ala, Ser95Thr, Tyr129Asn	Arg609Gly, Tyr610Thr	a514c
9	SW42307	eSwatini	MDR	Not provided	Isolates	Not provided	2014-09-16	Not provided	Not provided	Positive	BEIJING							Resistant	Susceptible	Resistant	Susceptible	Resistant	Resistant	Resistant	Thr2Ala, Thr4Gly, Asp94Asn, Ser95Thr	-	-
10	SW42188	eSwatini	MDR	Not provided	Isolates	Not provided	2014-09-16	Not provided	Not provided	Positive	BEIJING							Resistant	Susceptible	Resistant	Susceptible	Resistant	Resistant	Resistant	Thr2Arg, Glu21Gln, Asp94Gly, Ser95Thr	-	a1401g
11	SW42268	eSwatini	MDR	Not provided	Isolates	Not provided	2014-09-16	Not provided	Not provided	Positive	LAM							Resistant	Susceptible	Susceptible	Susceptible	Resistant	Resistant	Resistant	Thr2Ala, Glu21Gln, Ser95Thr, Tyr129Asn	-	-
12	SW42286	eSwatini	MDR	Not provided	Isolates	Not provided	2014-09-16	Positive - 2+ Colonies	M. tuberculosis complex	Positive	LAM							Resistant	Susceptible	Susceptible	Susceptible	Resistant	Susceptible	Susceptible	Thr2Arg, Glu21Gln, Ser95Thr, Ala132Asp	-	-
13	SW42231	eSwatini	MDR	Not provided	Not provided	Not provided	Not provided	Not provided	Not provided	Not provided	Failed genotyping							Resistant	Susceptible	Susceptible	Susceptible	Resistant	Susceptible	Susceptible	Thr2Ala, Glu21Gln, Ser95Thr	-	-
14	SW42306	eSwatini	MDR	Not provided	Not provided	Not provided	Not provided	Not provided	Not provided	Not provided	S							Susceptible	Susceptible	Susceptible	Resistant	Not determined	Resistant	Resistant	Glu21Gln, Gly88Cys, Ser95Thr	-	-
15	SW42254	eSwatini	MDR	Not provided	Not provided	Not provided	Not provided	Not provided	Not provided	Not provided	EAI							Susceptible	Resistant	Susceptible	Resistant	Not determined	Susceptible	Susceptible	Glu21Gln, Ser95Thr, Ala132Asp	-	a514c
16	TC54005	Uganda	Return after LTF	Initial culture & DST	Sputum	Purulent	2015-04-28	Positive - 3+ Colonies	M. tuberculosis complex	Positive	Failed genotyping			Resistant	Resistant	Resistant	Resistant	Susceptible	Resistant	Resistant	Resistant	Susceptible	Susceptible	Susceptible	Glu21Gln, Ser95Thr, Arg128Ser, Tyr129Asn	-	a1401g
17	TC55163	Uganda	Follow up patient	Not provided	Sputum	Mucoid	2015-05-20	Positive - 1+ Colonies	M. tuberculosis complex	Positive	BEIJING							Susceptible	Resistant	Resistant	Resistant	Susceptible	Susceptible	Susceptible	Asp3Glu, Glu21Gln	-	a1401g
18	TC55763	Uganda	Presumptive XDR-TB	Follow up at 1 month	Sputum	Mucosalivary	2015-06-02	Positive - 1+ Colonies	M. tuberculosis complex	Positive	Uganda II							Susceptible	Resistant	Resistant	Resistant	Susceptible	Susceptible	Susceptible	Asp3Glu, Glu21Gln, Thr80Ala	-	a1401g
19	TC56739	Uganda	MDR follow up	Other reason	Sputum	Mucoid	2015-06-25	Positive - 3+ Colonies	M. tuberculosis complex	Positive	LAM			Resistant	Resistant	Resistant	Resistant	Susceptible	Resistant	Resistant	Resistant	Susceptible	Susceptible	Susceptible	Ser95Thr	-	a1401g
20	LE65144	Uganda	MDR	Not provided	Isolates	Not provided	2016-04-29	Positive - 1+ Colonies	M. tuberculosis complex	Positive	S	Resistant	Resistant	Resistant	Resistant	Resistant	Susceptible	Susceptible	Resistant	Susceptible	Susceptible	Susceptible	Susceptible	Susceptible	Ser95Thr	-	c517t
21	TC41789	Uganda	MDR	Not provided	Not provided	Not provided	Not provided	Not provided	Not provided	Not provided	West African 1								Susceptible	Susceptible	Susceptible	Not determined	Resistant	Resistant	Glu21Gln, Asp94Gly, Ser95Thr, Tyr129Asn	Asn538Asp	-
22	TC88030	Uganda	MDR	Not provided	Not provided	Not provided	Not provided	Not provided	Not provided	Not provided	NEW-1							Resistant	Resistant	Resistant	Susceptible	Not determined	Resistant	Resistant	Glu21Gln, Asp94Gly, Ser95Thr, Ala132Glu	Arg485His	a1401g
23	TC87808	Uganda	MDR	Not provided	Not provided	Not provided	Not provided	Not provided	Not provided	Not provided	Delhi/CAS								Resistant	Resistant	Susceptible	Not determined	Resistant	Resistant	Asp3Val , Glu21Gln, Ser95Thr	-	a1401g
24	TC84410	Uganda	MDR	Not provided	Not provided	Not provided	Not provided	Not provided	Not provided	Not provided	Uganda I							Susceptible	Susceptible	Resistant	Susceptible	Not determined	Resistant	Resistant	Glu21Gln, Thr80Ala, Ala90Val, Ser95Thr	Asp500His	-
25	TC79307	Uganda	MDR	Not provided	Not provided	Not provided	Not provided	Not provided	Not provided	Not provided	Beijing								Susceptible	Resistant	Resistant	Not determined	Resistant	Resistant	Glu21Gln, Ser91Pro, Ser95Thr	-	a1401g
26	TC83055	Uganda	MDR	Not provided	Not provided	Not provided	Not provided	Not provided	Not provided	Not provided	Uganda II								Susceptible	Susceptible	Resistant	Not determined	Resistant	Resistant	Thr4Gly, Glu21Gln, Thr80Ala, Asp94Gly, Ser95Thr	-	c517t
27	TC48488	Uganda	Treatment failure	Follow up at 1 month	Sputum	Mucopurulent	2015-01-13	Positive - 1+ Colonies	M. tuberculosis complex	Positive	Uganda II			Resistant	Resistant	Resistant	Resistant	Resistant	Susceptible	Susceptible	Susceptible	Resistant	Susceptible	Susceptible	Thr2Ala, Asp3Val, Glu21Gln, Thr80Ala, Ser95Thr	-	-
28	TC84702	Uganda	MDR	Not provided	Sputum	Not provided	Not provided	Not provided	M. tuberculosis complex	Positive	Uganda II								Susceptible	Susceptible	Susceptible	Not determined	Resistant	Resistant	Glu21Gln, Thr80Ala, Ala90Val, Ser95Thr	Asp500His	-
29	SM59351	Somalia	New patient	Initial diagnosis	Sputum	Purulent	2015-09-05	Positive - 3+ Colonies	M. tuberculosis complex	Positive	Failed genotyping	Resistant	Resistant	Resistant	Resistant	Resistant	Susceptible	Susceptible	Resistant	Resistant	Resistant	Susceptible	Susceptible	Susceptible	Asp3Arg, Glu21Gln, Ser95Thr	Lys611Gln	a1401g
30	SM65836	Somalia	MDR	Initial diagnosis	Sputum	Purulent	2016-05-02	Positive - 3+ Colonies	M. tuberculosis complex	Positive	BEIJING	Resistant	Resistant	Resistant	Resistant	Resistant	Resistant	Resistant	Resistant	Resistant	Resistant	Resistant	Susceptible	Susceptible	Thr2Arg, Glu21Gln, Ser95Thr	Lys611Gln	a1401g
31	MG66761	Somalia	New patient	Initial culture & DST	Sputum	Salivary	2016-06-11	Positive - 1+ Colonies	M. tuberculosis complex	Positive	Uganda II	Resistant	Resistant	Susceptible	Resistant	Resistant	Susceptible	Susceptible	Resistant	Resistant	Resistant	Susceptible	Susceptible	Susceptible	Glu21Gln, Thr80Ala, Ser95Thr	-	a514c
32	SM56159	Somalia	MDR	Initial diagnosis	Sputum	Purulent	2015-06-03	Positive - 1+ Colonies	M. tuberculosis complex	Positive	West Africa 1	Resistant	Resistant	Resistant	Resistant	Resistant	Susceptible	Susceptible	Resistant	Resistant	Resistant	Susceptible	Susceptible	Susceptible	Glu21Gln, Ser95Thr	Lys611Gln	a514c
33	SM59349	Somalia	New patient	Initial diagnosis	Sputum	Purulent	2015-09-01	Positive - 3+ Colonies	M. tuberculosis complex	Positive	BEIJING	Resistant	Resistant	Resistant	Resistant	Resistant	Resistant	Resistant	Susceptible	Susceptible	Susceptible	Resistant	Susceptible	Susceptible	Thr2Arg, Glu21Gln, Ser95Thr	Tyr610Pro	-
34	SM41279	Somalia	MDR	Not provided	Sputum	Mucosalivary	2014-08-02	Positive - 2+ Colonies	M. tuberculosis complex	Positive	Uganda I	Resistant	Resistant	Resistant	Resistant	Resistant	Resistant	Resistant	Susceptible	Susceptible	Susceptible	Resistant	Resistant	Resistant	Thr2Ala, Asp3Val, Glu21Gln, Thr80Ala, Ser95Thr	Gln608His, Arg609Gly	-
35	MG89353	Somalia	MDR	Not provided	Not provided	Not provided	Not provided	Not provided	Not provided	Not provided	West African 2								Resistant	Resistant	Resistant	Resistant	Resistant	Resistant	Glu21Gln, Ala90Val, Ser95Thr	-	a1401g
36	MG91031	Somalia	MDR	Not provided	Not provided	Not provided	Not provided	Not provided	Not provided	Not provided	S							Resistant	Resistant	Susceptible	Resistant	Not determined	Resistant	Resistant	Thr4Gly, Glu21Gln, Asp94Gly, Ser95Thr	-	a1401g
37	MG87552	Somalia	MDR	Not provided	Not provided	Not provided	Not provided	Not provided	Not provided	Not provided	Uganda I							Resistant	Susceptible	Resistant	Susceptible	Not determined	Resistant	Resistant	Glu21Gln, Thr80Ala	Asp500His	-
38	MG84658	Somalia	MDR	Not provided	Not provided	Not provided	Not provided	Not provided	Not provided	Not provided	West African 2							Susceptible	Resistant	Susceptible	Susceptible	Not determined	Resistant	Resistant	His70Arg, Gly88Ala	-	g1158t
																			KAN resistant = 23 isolates (60.5%)
																			CAP resistant = 19 isolates (50%)
																			AMK resistant = 22 isolates (57.9%)
																			LXF resistant = 18 isolates (47.4%)
																			MXF resistant = 18 isolates (47.4%)
																			OFX resistant = 15 isolates (39.5%)
																			LXF/MXF plus KAN/CAP/AMK resistant (XDR-TB isolates) = 12 (31.6%)
																			Resistant to any injectable second-line anti-TB drug (KAN, CAP, or AMK) = 19 isolates (50%)
																			In red font are the known high confidence drug resistance conferring mutations
																			In blue font are neutral or lineage-specific polymorphisms not associated with drug resistance
																			A dash implies that mutation(s) was/were not detected

## Sheet: PCR-primers
	PCR primers used in this study
	Primer name	Sequence	Target gene/locus	Amplicon size (base pairs)	Reference
1	gyrAF	5’-ACCGGTTGACATCGAGCAGGAG-3’	gyrA	592	Campbell PJ, Morlock GP, Sikes RD, Dalton TL, Metchock B, Starks AM, Hooks DP, Cowan LS, Plikaytis BB, Posey JE. Molecular detection of mutations associated with first- and second-line drug resistance compared with conventional drug susceptibility testing of Mycobacterium tuberculosis. Antimicrob Agents Chemother. 2011 May;55(5):2032-41. doi: 10.1128/AAC.01550-10. Epub 2011 Feb 7. DOI: 10.1128/AA…
2	gyrAR	5’-CTCTTCGTCGGCGTCGTGATTC-3’
3	gyrBF	5’-GCAACACCGAGGTCAAATC-3’	gyrB	710
4	gyrBR	5’-ACCCTTGTACCGCTGAATG-3’
5	rrsF	5’-TTCTAAATACCTTTGGCTCCCT-3’	16S rRNA	1680
6	rrsR	5’-TGGCCAACTTTGTTGTCATGCA-3’
